# Supplementary material for: Integrated Targeted and Suspect Screening Workflow for Identifying PFAS of Concern in Urban-Impacted Serbian Rivers
Source: Toxics. 2026 Jan 14;14(1):78. doi: 10.3390/toxics14010078 (PMC12845660; doi:10.3390/toxics14010078)
Supplement: Supplementary file 1 [file toxics-14-00078-s001.zip › Supplementary material.xlsx]

## Sheet: Title Page
						Integrated targeted and suspect screening workflow for identifying PFAS of concern in urban-impacted Serbian rivers
						Igor Antić1†, Maja Buljovčić1†, Richard E. Cochran2, Jelena Živančev1, Marta Llorca3, Marinella Farré3, Dušan Rakić1, Ralf Tautenhahn4, Nataša Đurišić-Mladenović1
					1 University of Novi Sad, Faculty of Technology Novi Sad, Bulevar cara Lazara 1, 21000 Novi Sad, Serbia,
						2 Thermo Fisher Scientific, Bannockburn, IL
						3 Environmental and Water Chemistry for Human Health (ONHEALTH), Institute of Environmental Assessment and Water Research (IDAEA-CSIC), c/Jordi Girona 18-26, 08034, Barcelona, Spain
						4 Thermo Fisher Scientific, San Jose, CA
					Correspondence natasa.mladenovic@uns.ac.rs, natasadjm@tf.uns.ac.rs
					†These authors contributed equally to this work

## Sheet: Table S1
Table S1. Native and internal PFAS included in targeted analysis
CAS Registry Numbers	Abbreviations	Acronym	Alkyl chain length	Neutral Molecular Formulae
Perfluoroalkyl carboxylic acids, Perfluoroalkyl carboxylates, CnF2n+1 COO- (Carboxylic acid/Carboxylate)
375-22-4	Perfluorobutanoic acid	PFBA	C4	C4HO2F7
2706-90-3	Perfluoropentanoic acid	PFPeA	C5	C5HO2F9
307-24-4	Perfluorohexanoic acid	PFHxA	C6	C6HO2F11
375-85-9	Perfluoroheptanoic acid	PFHpA	C7	C7HO2F13
335-67-1	Perfluorooctanoic acid	PFOA	C8	C8HO2F15
375-95-1	Perfluorononanoic acid	PFNA	C9	C9HO2F17
335-76-2	Perfluorodecanoic acid	PFDA	C10	C10HO2F19
2058-94-8	Perfluoroundecanoic acid	PFUnDA	C11	C11HO2F21
307-55-1	Perfluorododecanoic acid	PFDoDA	C12	C12HO2F23
72629-94-8	Perfluorotridecanoic acid	PFTrDA	C13	C13HO2F25
376-06-7	Perfluorotetradecanoic acid	PFTeDA	C14	C14HO2F27
Perfluoroalkyl sulfonic acids, Perfluoroalkyl sulfonates, CnF2n+1 SO3, Sulfonic acid/sulfonate
375-73-5	Perfluorobutane sulfonic acid	PFBS	C4	C4HO3SF9
2706-91-4	Perfluoropentansulfonic acid	PFPeS	C5	C5HO3SF11
355-46-4	Perfluorohexane sulfonic acid	PFHxS	C6	C6HO3SF13
375-92-8	Perfluoroheptanesulfonic acid	PFHpS	C7	C7HO3SF15
1763-23-1	Perfluorooctane sulfonic acid	PFOS	C8	C8HO3SF17
68259-12-1	Perfluorononanesulfonic acid	PFNS	C9	C9HO3SF19
335-77-3	Perfluorodecanesulfonic acid	PFDS	C10	C10HO3SF21
79780-39-5	Perfluorododecanesulfonic acid	PFDoDS	C12	C12HO3SF25
Fluorotelomer sulfonic acids, Fluorotelomers sulfonates, CnF2n+1 CH2CH2SO3-, Sulfonic acid/sulfonate
27619-97-2	1H,1H, 2H, 2H-Perfluorooctane sulfonic acid	4:2FTS	C6	C6H5O3SF9
27619-97-2	1H,1H, 2H, 2H-Perfluorooctane sulfonic acid	6:2FTS	C8	C8H5O3SF13
39108-34-4	1H,1H, 2H, 2H-Perfluorodecane sulfonic acid	8:2FTS	C10	C10H5O3SF17
Perfluorooctane sulfonamides, Perfluoroalkane sulfonamides, CnF2n+1SO2NH2, Sulfonamide
754-91-6	Perfluorooctanesulfonamide	PFOSA	C8	C8H2O2NSF17
31506-32-8	N-methyl perfluorooctanesulfonamide	N-MeFOSA	C9	C9H4O2NSF17
4151-50-2	N-ethyl perfluorooctanesulfonamide	N-EtFOSA	C10	C10H6O2NSF17
Internal Standard Used	Name and abbreviation	Class
PFBA-13C4	Perfluoro-n-(13C4 )butanoic acid, MPFBA	PFCA
PFOA-13C8	Perfluoro-n-(13C8 )octanoic acid, M8PFOA	PFCA
PFHxA-13C5	Perfluoro-n-(1,2,3,4,6-13C5 )hexanoic acid, M5PFHxA	PFCA
PFOA-13C8	Perfluoro-n-(1,2,3,4-13C4 )heptanoic acid, M4PFHpA	PFCA
PFOA-13C8	Perfluoro-n-(13C8 )octanoic acid, M8PFOA	PFCA
PFNA-13C9	Perfluoro-n-(13C9 )nonanoic acid, PFNA	PFCA
PFBS-13C4	Sodium perfluoro-1-(2,3,4-13C3 )butanesulfonate, PFBS	PFSA
PFHxS-13C3	Sodium perfluoro-1-(1,2,3-13C3 )hexanesulfonate, M3PFHxS	PFSA
PFOS-13C8	Sodium perfluoro-1-(13C8 )octanesulfonate, PFOS	PFSA
PFOS-13C8	Sodium perfluoro-1-(13C8 )octanesulfonate, PFOS	Fluorotelomer

## Sheet: Table S2
Table S2. Description of sample points locations
No. of location	Sample location: settlement and watercourse	Latitude	Longitude	Sample number	Sample point (relative to settlement)	Settlement type/ Population in 2023 a	Anthropogenic activities dominant for the settlement	Municipal and other	WWTPs
1	Bačko Novo Selo, the Danube River	45.3007	19.1027	1	upstream	Village/ 722	agriculture, hunting and forestry	(no sewer network)	no
		45.27	19.1848	2	downstream
2	Bačka Palanka, the Danube River	45.2338	19.3591	3	upstream	Small to medium-sized town/ 47896	meat industry, fruit processing industry, tea production, malt house, small range chemical industry, textile and woo industry, industrial waste	municipal wastewater	no
		45.2358	19.4295	4	downstream
3	Kula, the Great Bačka Canal	45.6258	19.5072	5	upstream	Small to medium-sized town/ 35280	small range industrial activities, agriculture	municipal wastewater, *WWTP accumulated contamination (mainly linked to discharges from food industries) in the canal sediment	no*
		45.6033	19.5515	6	downstream
4	Vrbas, the Great Bačka Canal	45.6025	19.5863	7	upstream	Small to medium-sized town/ 36370	sugar refinery, meat, sweets, agriculture	municipal wastewater *WWTP, accumulated contamination (mainly linked to discharges from food industries) in the canal sediment	no*
		45.5581	19.6714	8	downstream
5	Srbobran, the Great Bačka Canal	45.547	19.7608	9	upstream	Small town/ 14299	small packing industry, agriculture	municipal wastewater, accumulated contamination (mainly linked to discharges from food industries) in the canal sediment	no
		45.5422	19.8166	10	downstream
6	Bečej, the Tisa River	45.612	20.0758	11	upstream	Small to medium-sized town/ 30544	agriculture, food processing and packing, ceramics industry	municipal wastewater	no
		45.599	20.0618	12	downstream
7	Novi Sad, the Danube River	45.225	19.7813	13	upstream	Large city/ 370623	oil refinery, chemical and automotive industry, manufacturing of collagen casings, pasta and bread industry	municipal wastewater, municipal waste, traffic	no
		45.2648	19.8671	14	downstream
8	Belgrade, the Danube River	44.8313	20.4671	15	upstream	Large city (capital)/ 1681405	food and processing industry, textile industry, printing, publishing and paper industry, pharmaceutical and chemical industry	municipal wastewater, municipal waste, traffic	no
		44.8457	20.5687	16	downstream
9	Smederevo, the Danube River	44.6593	20.8601	17	upstream	Medium-sized city/ 97513	Steel production, agriculture	municipal wastewater, municipal waste	no
		44.6939	20.954	18	downstream
10	Pančevo, the Tamiš River	44.9131	20.6172	19	upstream	Medium-sized city/ 115120	oil refinery, petrochemical complex, food industry	municipal wastewater	no
		44.8507	20.6358	20	downstream
11	Novi Beograd, the Sava River	44.782	20.3674	21	upstream	Urban municipality-part of Belgrade/ 209052	tourism, shipyard	municipal wastewater, municipal waste, traffic	no
		44.8221	20.4434	22	downstream
12	Zemun, the Danube River	44.8807	20.3621	23	upstream	Urban municipality-part of Belgrade/ 178773	transportation, pharmaceutical, chemical, food, electronic, wood, textile, construction industries	municipal wastewater, municipal waste, traffic	no
		44.8358	20.4489	24	downstream
aFrom database of the Statistical Office of the Republic of Serbia;
* WWTP – one wastewater treatment plant is installed for both settlements, but because it is oversized in capacity relative to the actual amount of generated wastewater, and it does not operate efficiently.

## Sheet: Table S3
Table S3. Suspect screening analysis workflow design
NODE: SELECT SPECTRA
1. Spectrum Properties Filter:
- Lower RT Limit: 0
- Upper RT Limit: 0
- First Scan: 0
- Last Scan: 0
- Ignore Specified Scans: (not specified)
- Total Intensity Threshold: 0
- Minimum Peak Count: 1
1.1 Spectrum Properties Filter for DDA Spectra:
- Lowest Charge State: 0
- Highest Charge State: 0
- Min. Precursor Mass: 0 Da
- Max. Precursor Mass: 5000 Da
2. Scan Event Filters:
- Mass Analyzer: (not specified)
- MS Order: Any
- Activation Type: (not specified)
- Acquisition Type: (not specified)
- Min. Collision Energy: 0
- Max. Collision Energy: 1000
- Scan Type: Any
- Polarity Mode: Any
- MS1 Mass Range: (not specified)
- FAIMS CV: (not specified)
3. Peak Filters:
- S/N Threshold (FT-only): 1.5
4. Replacements for Unrecognized Properties:
- Unrecognized Charge Replacements: 1
- Unrecognized Mass Analyzer Replacements: ITMS
- Unrecognized MS Order Replacements: MS2
- Unrecognized Activation Type Replacements: CID
- Unrecognized Polarity Replacements: +
- Unrecognized MS Resolution@200 Replacements: 60000
- Unrecognized MSn Resolution@200 Replacements: 30000
6. General Settings:
- Precursor Selection: Use MS(n - 1) Precursor
- Use Isotope Pattern in Precursor Reevaluation: True
- Provide Profile Spectra: Automatic
- Spectra to Store: All
- Store Chromatograms: False
------------------------------------------------------------------
NODE: Align Retention Times
------------------------------------------------------------------
1. General Settings:
- Alignment Model: Adaptive curve
- Alignment Fallback: None
- Maximum Shift [min]: 2
- Shift Reference File: True
- Mass Tolerance: 5 ppm
- Remove Outlier: True
------------------------------------------------------------------
NODE: Detect Features
------------------------------------------------------------------
1. General Settings:
- Mass Tolerance [ppm]: 5 ppm
- Precursor Mass Tolerance: 0.025 Da
- Use Left-Most Isotope Only: True
- Max. MS Trees: 3
- Consolidate MS Tree: False
2. Peak Filtering:
- Min. Peak Intensity: 10000
- Min. Spectrum S/N: 3
- Remove Singlets: True
- Min. # Scans per Peak: 5
- Min. Area Ratio: 0.7
- Remove Failed Features: True
- Zig-Zag Index Threshold: 0.2
- Jaggedness Threshold: 0.4
- Modality Threshold: 0.9
3. Trace Detection:
- Max. Number of Gaps to Correct: 2
- Trace Mass Update Strategy: Weighted Mean
4. Peak Detection:
- Average Peak Width [min]: 0
- Max. Peak Width [min]: 1
- Chromatographic S/N Threshold: 1.5
- Remove Baseline: False
- Gap Ratio Threshold: 0.35
- Min. Relative Valley Depth: 0.1
5. Isotope Pattern Detection:
- Group Isotopes for: Br; Cl
- RT Tolerance [min]: 0
- Use Peak Quality for Isotope Grouping: True
- Remove Potentially False Positive Isotopes: True
6. AcquireX Settings:
- Detect Persistent Background Ions: False
------------------------------------------------------------------
NODE: Group Features
------------------------------------------------------------------
1. General Settings:
- RT Tolerance [min]: 0.2
- Mass Tolerance: 5 ppm
- Minimum Valley [%]: 10
- Align Peaks: False
- Alignment Aggression: 0.3
- Remove Singlets: True
- Max. MS Trees: 1
- Consolidate MS Tree: True
2. Peak Rating Contributions:
- Area Contribution: 3
- CV Contribution: 10
- FWHM to Base Contribution: 5
- Jaggedness Contribution: 5
- Modality Contribution: 5
- Zig-Zag Index Contribution: 5
3. Peak Rating Filter:
- Peak Rating Threshold: 5
- Number of Files: 1
------------------------------------------------------------------
NODE: Assemble Compounds
------------------------------------------------------------------
1. General Settings:
- Precursor Mass Tolerance: 5 ppm
- High Acc. Fragment Mass Tolerance: 2.5 mmu
- Low Acc. Fragment Mass Tolerance: 0.5 Da
- mzCloud Search: True
- MS1 Fragments: True
- Remove Singlets: True
- Preferred MS2: [M+H]+1; [M-H]-1
2. Adducts Detection:
- Ions:
	[2M+ACN+H]+1
	[2M+ACN+Na]+1
	[2M+FA-H]-1
	[2M+H]+1
	[2M+K]+1
	[2M+Na]+1
	[2M+NH4]+1
	[2M-H]-1
	[2M-H+HAc]-1
	[M+2H]+2
	[M+ACN+2H]+2
	[M+ACN+H]+1
	[M+ACN+Na]+1
	[M+Cl]-1
	[M+FA-H]-1
	[M+H]+1
	[M+H+K]+2
	[M+H+MeOH]+1
	[M+H+Na]+2
	[M+H+NH4]+2
	[M+H-H2O]+1
	[M+H-NH3]+1
	[M+K]+1
	[M+Na]+1
	[M+NH4]+1
	[M-2H]-2
	[M-2H+K]-1
	[M-CO2-H]-1
	[M-H]-1
	[M-H+HAc]-1
	[M-H+TFA]-1
	[M-H-H2O]-1
- Base Ions: [M+2H]+2; [M+H]+1; [M+Na]+1; [M-H]-1; [M-H+HAc]-1
- Include Fragments: True
- mzCloud Hits as Base: True
- Single Polarity Base: False
3. mzCloud Search:
- Library: LC/MS Autoprocessed; LC/MS Reference
- Search Algorithm: Cosine
- Match Factor Threshold: 60
- Max. Energy for Low CE Fragments: 20
4. MS1 Fragments Detection:
- Fragment Match Requirement: Low CE (If Available) else MS2
- Skip mzCloud Hits: True
- Max. Fragment/Precursor Ratio: 1
- S/N Threshold: 3
------------------------------------------------------------------
NODE: Assign Compounds Areas
------------------------------------------------------------------
1. General Settings:
- Area Integration: Most Common Ion
------------------------------------------------------------------
NODE: Mark Background
------------------------------------------------------------------
1. General Settings:
- Max. Sample/Blank: 5
- Skip Gap-Filled Areas: True
- Hide Background: True
------------------------------------------------------------------
NODE: Compound Class Scoring
------------------------------------------------------------------
1. General Settings:
- Compound Classes: PFAS General from FluoroMatch Suite.cLib|PFAS Fine signature fragment_lib.cLib
- S/N Threshold: 1
- High Acc. Mass Tolerance: 5 ppm
- Low Acc. Mass Tolerance: 10 ppm
- Use Full MS Tree: False
- Allow DIA Scoring: False
------------------------------------------------------------------
NODE: Search Neutral Losses
------------------------------------------------------------------
1. General Settings:
- Neutral Losses:
	PFAS_C10H2F16 (C10 H2 F16, 425.99)
	PFAS_C10H3F17 (C10 H3 F17, 446.00)
	PFAS_C10HF15 (C10 H F15, 405.98)
	PFAS_C12H2F20 (C12 H2 F20, 525.98)
	PFAS_C12H3F21 (C12 H3 F21, 545.99)
	PFAS_C12HF19 (C12 H F19, 505.98)
	PFAS_C2F4 (C2 F4, 99.99)
	PFAS_C2F4SO3 (C2 F4 O3 S, 179.95)
	PFAS_C3F6SO3 (C3 F6 O3 S, 229.95)
	PFAS_C8H2F12 (C8 H2 F12, 326.00)
	PFAS_C8H3F13 (C8 H3 F13, 346.00)
	PFAS_C8HF11 (C8 H F11, 305.99)
	PFAS_CF2 (C F2, 50.00)
	PFAS_CF2O (C F2 O, 65.99)
	PFAS_CF3 (C F3, 69.00)
	PFAS_HF (H F, 20.01)
- High Acc. Mass Tolerance: 2.5 mmu
- Low Acc. Mass Tolerance: 0.5 Da
- S/N Threshold: 3
- Use DIA Scans for Search: False
------------------------------------------------------------------
NODE: Search ChemSpider
------------------------------------------------------------------
1. Search Settings:
- Database(s): EPA DSSTox
- Search Mode: By Formula or Mass
- Mass Tolerance: 5 ppm
- Max. # of results per compound: 100
- Max. # of Predicted Compositions to be searched per Compound: 3
- Result Order (for Max. # of results per compound): Order By Reference Count (DESC)
2. Predicted Composition Annotation:
- Check All Predicted Compositions: True
------------------------------------------------------------------
NODE: Assign Compound Annotations
------------------------------------------------------------------
1. General Settings:
- Mass Tolerance: 5 ppm
2. Data Sources:
- Data Source #1: mzCloud Search
- Data Source #2: ChemSpider Search
- Data Source #3: MassList Search
- Data Source #4: Predicted Compositions
- Data Source #5: (not specified)
- Data Source #6: (not specified)
- Data Source #7: (not specified)
- Data Source #8: (not specified)
3. Scoring Rules:
- Use Priority: True
- Use FISh Score: True
- Use mzLogic Score: True
- Use Spectral Distance: True
- SFit Threshold: 20
- SFit Range: 20
4. Reprocessing:
- Clear Names: True
------------------------------------------------------------------
NODE: Apply PFAS Scoring
------------------------------------------------------------------
1. General Settings:
- Use Assigned Carbons: False
- Isotope Mass Tolerance: 5 ppm
- Rounding threshold: 0.8
- Ellipse Aspect Ratio: 3000
2. Kendrick Formula:
- Formula 1: C F2
- Formula 2: C H2
- Formula 3: (not specified)
- Formula 4: (not specified)
- Formula 5: (not specified)
------------------------------------------------------------------
NODE: Search Mass Lists
------------------------------------------------------------------
1. Search Settings for Priority 1:
- Mass Lists: Chemical List PFASSTRUCT-2022-04-20.massList|PFAS_NEG.massList|PFAS_NIST.massList|PFAS_suspectDB_Duke.massList
- Mass Tolerance: 5 ppm
- Use Retention Time: False
- RT Tolerance [min]: 2
2. Search Settings for Priority 2:
- Mass Lists: (not specified)
- Mass Tolerance: 5 ppm
- Use Retention Time: True
- RT Tolerance [min]: 2
3. Search Settings for Priority 3:
- Mass Lists: (not specified)
- Mass Tolerance: 5 ppm
- Use Retention Time: True
- RT Tolerance [min]: 2
------------------------------------------------------------------
NODE: Search mzVault
------------------------------------------------------------------
1. General Settings:
- Search Algorithm: HighChem HighRes
2. Search Settings for Priority 1:
- mzVault Library: NIST_2023_MSMS_HR1.db|NIST_2023_MSMS_HR2.db
- Compound Classes: All
- Match Ion Activation Type: True
- Match Ion Activation Energy: Any
- Ion Activation Energy Tolerance: 30
- Match Ionization Method: True
- Apply Intensity Threshold: True
- Remove Precursor Ion: True
- Precursor Mass Tolerance: 10 ppm
- High Accuracy Fragment Mass Tolerance: 2.5 mmu
- Low Accuracy Fragment Mass Tolerance: 0.5 Da
- Match Analyzer Type: False
- Match Factor Threshold: 20
- Max. # Results: 10
- Use Retention Time: False
- RT Tolerance [min]: 2
3. Search Settings for Priority 2:
- mzVault Library: PFAS_CFM_specLibrary_Duke.db
- Compound Classes: All
- Match Ion Activation Type: False
- Match Ion Activation Energy: Any
- Ion Activation Energy Tolerance: 20
- Match Ionization Method: False
- Apply Intensity Threshold: True
- Remove Precursor Ion: True
- Precursor Mass Tolerance: 10 ppm
- High Accuracy Fragment Mass Tolerance: 2.5 mmu
- Low Accuracy Fragment Mass Tolerance: 0.5 Da
- Match Analyzer Type: False
- Match Factor Threshold: 20
- Max. # Results: 10
- Use Retention Time: False
- RT Tolerance [min]: 2
4. Search Settings for Priority 3:
- mzVault Library: (not specified)
- Compound Classes: All
- Match Ion Activation Type: True
- Match Ion Activation Energy: Match with Tolerance
- Ion Activation Energy Tolerance: 20
- Match Ionization Method: True
- Apply Intensity Threshold: True
- Remove Precursor Ion: True
- Precursor Mass Tolerance: 10 ppm
- High Accuracy Fragment Mass Tolerance: 2.5 mmu
- Low Accuracy Fragment Mass Tolerance: 0.5 Da
- Match Analyzer Type: True
- Match Factor Threshold: 50
- Max. # Results: 10
- Use Retention Time: False
- RT Tolerance [min]: 2
------------------------------------------------------------------
NODE: Search mzCloud
------------------------------------------------------------------
1. General Settings:
- Library: LC/MS Autoprocessed; LC/MS Reference
- Precursor Mass Tolerance: 10 ppm
- High Acc. Fragment Mass Tolerance: 2.5 mmu
- Low Acc. Fragment Mass Tolerance: 0.5 Da
- Max. # Results: 10
- Annotate Matching Fragments: True
2. Compound Classes:
- LC/MS Reference: All
- LC/MS Autoprocessed: All
3. Tree Search:
- Search MSn Tree: False
- Max. MSn Level: 5
4. DDA Search:
- Identity Search: Cosine
- Similarity Search: None
- Match Activation Type: True
- Match Activation Energy: Match with Tolerance
- Activation Energy Tolerance: 30
- Activation Energy Tolerance for Stepped CE Spectra: 15
- Match Factor Threshold: 60
5. DIA Search:
- Use DIA Scans for Search: False
- Max. Isolation Width [Da]: 500
- Match Activation Type: False
- Match Activation Energy: Any
- Activation Energy Tolerance: 100
- Activation Energy Tolerance for Stepped CE Spectra: 15
- Match Factor Threshold: 20
------------------------------------------------------------------
NODE: Predict Compositions
------------------------------------------------------------------
1. Prediction Settings:
- Mass Tolerance: 5 ppm
- Min. Element Counts: C F
- Max. Element Counts: C90 H190 Br5 Cl8 F75 N9 O13 P S4
- Min. RDBE: 0
- Max. RDBE: 40
- Min. H/C: 0
- Max. H/C: 3.5
- Max. # Candidates: 100
- Max. # Internal Candidates: 10000
2. Pattern Matching:
- Intensity Tolerance [%]: 30
- Intensity Threshold [%]: 0.1
- S/N Threshold: 3
- Min. Spectral Fit [%]: 30
- Min. Pattern Cov. [%]: 90
- Use Dynamic Recalibration: True
3. Fragments Matching:
- Use Fragments Matching: True
- Mass Tolerance: 5 ppm
- S/N Threshold: 3
------------------------------------------------------------------
NODE: Fill Gaps
------------------------------------------------------------------
1. General Settings:
- Mass Tolerance: 5 ppm
- S/N Threshold: 1.5
- Allow Rejected Peaks: True
- Allow Used Peaks: True
- Allow Peak Re-Detection: True
- Allow Trace Area Fill: True
- Allow Noise Fill: True
- Use Restrictive Filling: True
- Min. # Scans per Peak: 3
------------------------------------------------------------------
NODE: Differential Analysis
------------------------------------------------------------------
1. General Settings:
- Log10 Transform Values: True
- Group Area Calculation: Median
- Replicate Area Calculation: Median

## Sheet: Table S4
Table S4. Persistence, bioaccumulation, ecotoxicological effects, and human health effects of PFAS used to calculated the ToxPi scores
	Persistence			Bioaccumulation		Toxicity
						Ecotoxicological effects			Human health effects
	Biowin1	Biowin3	Biowin5	BCF	log Kow	Fish LC50 (96 h)	Daphnid LC50 (48 h)	Green Algae EC50 (96 h)	Carcinogenicity	Developmental toxicity	Mutagenicity	Endocrine disrupting effect	Hepatotoxicity	Skin irritation/corrosion	Eye irritation/corrosion	Skin sensitization	Repeated dose toxicity	Oral rat LD50
unit	unitless	unitless	unitless	L/kg	unitless	mg/L	mg/L	mg/L	unitless	unitless	unitless	unitless	unitless	unitless	unitless	unitless	mg/kg	mg/kg
PFHxA	-0.5854	1.5083	0.4206	280.543	3.48	121.927	79.3386	103.822	0.75	0	0	0	0	0	0	0.25	75.5092	779.08
PFHpA	-0.7932	1.1857	0.3742	1119.44	4.15	35.4285	24.5226	41.4294	0.75	0	0	0	0	0	0	0.25	60.5341	221.55
PFOA	-1.0009	0.8631	0.3278	3749.73	4.81	10.1002	7.43665	16.2202	0.75	0	0.25	0	0	0	0	0.5	48.6407	176.24
PFNA	-1.2086	0.5404	0.2814	9141.13	5.48	2.83747	2.22232	6.2578	0.75	0	0	0	0	0	0	0.25	38.9942	174.74
PFBS	-0.3592	1.5793	0.1786	7.32825	1.82	3597.03	2008.25	1395.16	0.25	0.75	0	0	0	0	0	0.5	4.01791	1007.34
PFHxS	-0.7776	0.934	0.0858	129.42	3.16	301.319	190.354	220.417	0.75	0.5	0	0	0	0	0	0.5	2.58821	284.37
PFOS	-1.1901	0.2887	-0.007	1713.96	4.49	23.6641	16.9156	32.6469	0.75	0.5	0.25	0	0	0	0	0.25	1.66341	235.73
6:2 FTSA	-0.788	0.872	0.1012	45.0817	2.66	900.811	543.56	520.667	0.75	0	0	0	0	0	0	0.5	125.893	369.85
PFBA	-0.1699	2.15	0.51	3.162	2.14	1320	761	597	0.5	0.5	0	0	0	0	0	0	117.37	1784
PFPeA	-0.38	1.83	0.47	3.162	2.81	409	250	254	0.5	0.25	0	0	0	0	0	0	94.15	1563
TFA	0.2455	2.7988	0.6062	1.233	0.5	290.94	35.7	104.67	0.25	0.5	0	0	0	0	0	0	1.82E+02	188.35
PFPrA	0.0378	2.4762	0.5598	4.039	1.47	141.17	20.79	72.29	0.5	0.25	0	0	0	0	0	0	1.46E+02	628.68
TFMS	0.2641	2.5472	0.3178	0.9279	-0.49	49.06	4.68	51.73	0.5	0	0.25	0	0	0	0	0.5	7.79E+00	326.63
ADONA	-1.3106	1.3495	0.1998	388.8	3.56	0.8275	1.52	5.29	0.5	0	0	0	0	0	0	0.5	7.22E+01	209.54
9H-PFNA	-0.6796	1.0931	0.2669	6338	4.88	4.41	1.79	2.16	0.5	0	0	0	0	0	0	0.5	5.07E+01	454.52
7H-PFHpA	-0.2642	1.7384	0.3597	365	3.54	15.43	4.76	7.27	0.25	0	0	0	0	0	0	0.5	7.88E+01	441.13
Flupropanate	5.668	-5.88344	5.453	1.669	0.86	0.260.46	45.3	57.75	0.5	0.25	0	0	0	0	0	0.25	1.90E+02	424.14
Trifluoroacetic acid (TFA), Perfluoropropionic acid (PFPrA), Perfluorobutanoic acid (PFBA), Perfluoropentanoic acid (PFPeA), Perfluorohexanoic acid (PFHxA), Perfluoroheptanoic acid (PFHpA), Perfluorooctanoic acid (PFOA), Perfluorononanoic acid (PFNA), Trifluoromethanesulfonic acid (TFMS), Perfluoro-1-butanesulfonic acid (PFBS), Perfluoro-1-hexanesulfonic acid (PFHxS), Perfluoro-1-octanesulfonic a…

## Sheet: Table S5
Table S5. PFAS compounds quantified in the targeted analysis
No.	Compound Name	Abbreviation	Formula	[M–H]⁻ (m/z)	RT (min)	Internal Standard Used	Name and abbreviation	Class
1	Perfluorobutanoic acid	PFBA	C4HF7O2	213	2.1	PFBA-13C4	Perfluoro-n-(13C4 )butanoic acid, MPFBA	PFCA
2	Perfluoropentanoic acid	PFPeA	C5HF9O2	263	2.9	PFOA-13C8	Perfluoro-n-(13C8 )octanoic acid, M8PFOA	PFCA
3	Perfluorohexanoic acid	PFHxA	C6HF11O2	313	3.7	PFHxA-13C5	Perfluoro-n-(1,2,3,4,6-13C5 )hexanoic acid, M5PFHxA	PFCA
4	Perfluoroheptanoic acid	PFHpA	C7HF13O2	363	4.4	PFOA-13C8	Perfluoro-n-(1,2,3,4-13C4 )heptanoic acid, M4PFHpA	PFCA
5	Perfluorooctanoic acid	PFOA	C8HF15O2	413	5.2	PFOA-13C8	Perfluoro-n-(13C8 )octanoic acid, M8PFOA	PFCA
6	Perfluorononanoic acid	PFNA	C9HF17O2	463	6.1	PFNA-13C9	Perfluoro-n-(13C9 )nonanoic acid, PFNA	PFCA
7	Perfluorobutanesulfonic acid	PFBS	C4HF9SO3	299	2.5	PFBS-13C4	Sodium perfluoro-1-(2,3,4-13C3 )butanesulfonate, PFBS	PFSA
8	Perfluorohexanesulfonic acid	PFHxS	C6HF13SO3	399	4.3	PFHxS-13C3	Sodium perfluoro-1-(1,2,3-13C3 )hexanesulfonate, M3PFHxS	PFSA
9	Perfluorooctanesulfonic acid	PFOS	C8HF17SO3	499	6	PFOS-13C8	Sodium perfluoro-1-(13C8 )octanesulfonate, PFOS	PFSA
10	6:2 Fluorotelomer sulfonic acid	6:2 FTSA	C8H5F13O3S	427	5.1	PFOS-13C8	Sodium perfluoro-1-(13C8 )octanesulfonate, PFOS	Fluorotelomer

## Sheet: Table S6 
Table S6. PFAS compounds quantified in the targeted and SSA analysis
	Concentrations, ng/L
Sample no.	PFBA	PFPeA	PFHxA	PFHpA	PFOA	PFNA	PFBS	PFHxS	PFOS	6:2 FTS		TFA	PFPrA	TFMS	ADONA	9H-PFNA	7H-PFHpA	Flupropanate	ΣPFASquant	ΣPFASquant+SSA	ΣPFOAeq(quant+SSA)	ΣPFOAeq(quant)	PFOAeq(quant)/PFOAeq(quant+SSA)	PFOA/PFOAeq(quant)	PFOA/PFOAeq(quant+SSA)
	target analysis											suspect screening analysis (SSA)							calculated values
1	2.71	1.726	1.0705	<MQL	1.4505	0.2705	0.9615	0.137	0.514	1.454		425	13.9	4.44	6.75	<MQL	0.245	5.2	10.294	465.829	6.14458	5.46442	0.889308	0.265444	0.236062
2	1.73	1.1195	<MQL	<MQL	0.8515	<MQL	0.646	0.1135	0.395	1.0485		591	16.7	5.47	6.5	<MQL	0.32	6	5.904	631.894	2.77609	1.83008	0.65923	0.46528	0.306726
3	1.3805	1.0735	<MQL	<MQL	1.0395	0.233	0.6855	0.148	0.449	1.027		721	20.3	4.84	9.97	0.77	0.206	7.3	6.036	770.422	5.6121	4.45822	0.794393	0.233165	0.185225
4	0.9935	0.83	<MQL	<MQL	0.726	<MQL	0.551	0.021	0.434	0.909		583	18	4.81	8.71	1.318	1.413	5.6	4.4645	627.316	2.61496	1.68173	0.643117	0.431699	0.277633
5	2.5185	3.068	1.042	<MQL	1.908	0.3665	1.3215	0.389	0.884	0.8685		491	36.5	3.83	24.17	<MQL	0.313	16.2	12.366	584.379	8.58891	7.80411	0.908626	0.244487	0.222147
6	2.4685	2.337	<MQL	<MQL	2.0305	0.3385	0.9725	0.2925	0.9675	0.797		453	27.4	3.36	19.5	<MQL	0.218	12.5	10.204	526.182	8.44486	7.72051	0.914225	0.263001	0.240442
7	7.859	19.9395	10.0355	1.4175	4.392	0.23	1.646	0.5745	5.297	1.244		456	31.6	6.31	14.19	<MQL	1.01	9.6	52.635	571.345	20.1687	19.4397	0.963854	0.22593	0.217763
8	3.3985	2.732	1.2885	<MQL	2.0625	0.242	1.0365	0.2625	1.549	1.018		420	25.3	4.02	19.03	<MQL	0.501	9.9	13.5895	492.34	8.67649	8.00381	0.922471	0.25769	0.237711
9	1.09	0.932	<MQL	<MQL	0.7625	0.1795	0.409	0.0925	0.59	0.584		1165	51.3	8.11	24.93	1.413	0.807	22.1	4.6395	1278.3	5.74057	3.87587	0.675172	0.19673	0.132827
10	2.8945	2.666	1.357	<MQL	6.1125	<MQL	1.211	0.2865	1.112	1.1445		456	29.5	11.22	16.4	1.497	0.368	11.4	16.784	543.169	9.47697	8.74789	0.923068	0.69874	0.644985
11	1.1015	0.316	<MQL	<MQL	0.4225	0.209	0.433	0.065	0.841	1.1455		679	5.9	2.22	<MQL	<MQL	0.438	0.3	4.5335	692.391	5.38442	4.29849	0.798319	0.0982904	0.0784671
12	3.412	3.4815	1.6365	1.1445	2.483	0.338	1.2095	0.3365	0.987	1.444		585	18.1	5.54	11.15	<MQL	0.366	7.9	16.4725	644.528	9.84483	8.90949	0.904992	0.278692	0.252213
13	3.252	2.428	1.373	1.0905	2.8935	0.4495	4.3995	0.562	1.696	4.033		389	13.1	3.57	7.42	<MQL	0.213	3.1	22.177	438.58	12.5442	11.922	0.950399	0.242703	0.230665
14	1.3465	1.132	<MQL	<MQL	1.3275	0.2975	0.911	0.2235	0.998	1.7045		569	19	3.53	7.4	<MQL	0.284	4.8	7.9405	611.954	7.44481	6.5348	0.877765	0.203143	0.178312
15	1.6435	1.262	<MQL	<MQL	1.42	0.424	1.1605	0.3	0.9915	1.4155		487	14.3	2.51	7.45	<MQL	0.29	5.2	8.617	525.367	8.72299	7.9442	0.910719	0.178747	0.162788
16	0.577	0.1945	<MQL	<MQL	0.361	<MQL	0.38	0.0925	0.5915	0.723		470	7.3	1.85	<MQL	0.652	0.295	0.7	2.9195	483.717	2.3868	1.63457	0.684836	0.220854	0.151249
17	1.176	0.712	<MQL	<MQL	0.5975	0.2585	0.675	0.1385	0.7375	0.9775		451	8.8	1.91	2.74	<MQL	0.219	2.1	5.2725	472.042	5.54334	4.82144	0.869771	0.123926	0.107787
18	1.336	<MQL	<MQL	<MQL	0.536	<MQL	0.6715	0.0105	0.4965	2.143		446	8.2	2.6	1.62	1.17	1.22	2.3	5.1935	468.304	2.31686	1.60277	0.691787	0.334421	0.231348
19	0.922	0.5695	<MQL	<MQL	0.3455	0.1955	0.555	0.366	1.2425	1.2505		531	4.2	2.36	<MQL	<MQL	0.244	0.3	5.4465	543.551	5.91775	5.06884	0.856548	0.0681616	0.0583836
20	0.8465	0.338	<MQL	<MQL	0.4145	0.2895	0.436	0.3525	1.195	1.5555		369	2.6	1.64	<MQL	<MQL	0.268	0.2	5.4275	379.135	6.5549	5.9639	0.909839	0.0695015	0.0632352
21	1.163	0.249	<MQL	<MQL	0.533	<MQL	0.682	0.1735	0.9935	1.9285		337	4.8	1.33	<MQL	<MQL	0.22	0.2	5.7225	349.273	3.23004	2.6904	0.832933	0.198112	0.165014
22	0.7785	0.1585	<MQL	<MQL	0.4695	0.2895	0.612	0.087	1.468	1.0305		396	5.6	1.42	<MQL	<MQL	0.21	0.3	4.8935	408.424	7.03043	6.39699	0.909901	0.0733939	0.0667811
23	3.582	2.762	1.564	1.1605	2.894	0.752	2.147	0.4285	1.637	2.5675		448	21.8	2.74	8.17	6.13	2.7	5.3	19.4945	514.335	15.5272	14.8109	0.953867	0.195397	0.186382
24	1.99	1.354	<MQL	<MQL	1.6575	0.57	1.1005	0.2655	1.1955	2.185		404	27.1	2.17	6.17	7.27	2.77	4.2	10.318	463.998	10.6949	10.049	0.939606	0.164941	0.15498
Min	0.577	0.1585	1.042	1.0905	0.3455	0.1795	0.38	0.0105	0.395	0.584		337	2.6	1.33	1.62	0.652	0.206	0.2	2.9195	349.273	2.31686	1.60277	0.643117	0.0681616	0.0583836
Max	7.859	19.9395	10.0355	1.4175	6.1125	0.752	4.3995	0.5745	5.297	4.033		1165	51.3	11.22	24.93	7.27	2.77	22.1	52.635	1278.3	20.1687	19.4397	0.963854	0.69874	0.644985
Mean	2.0904	2.23393	2.42088	1.20325	1.57044	0.329611	1.03387	0.238271	1.13592	1.42492		513.417	17.9708	3.825	11.2372	2.5275	0.63075	5.94583	10.8894	561.949	7.55782	6.73642	0.849364	0.238852	0.199547
Median	1.512	1.132	1.365	1.1525	1.1835	0.2895	0.79825	0.243	0.98925	1.19475		456	17.35	3.445	8.44	1.3655	0.304	5.2	6.98825	525.774	6.79266	6.18045	0.89715	0.223392	0.185803
DF (%)1	100	95.8333	33.3333	16.6667	100	79.1667	100	100	100	100		100	100	100	75	33.3333	100	100
Relative Potency Factor (RPF)	0.001	0.03	0.01	0.501	1	10	0.001	0.6	2			0.002
Ci2	7.859	19.9395	10.0355	1.4175	6.1125	0.752	4.3995	0.5745	5.297	4.033		1165	51.3	11.22	24.93	7.27	2.77	22.1
Cmax3	1165
Cmin4	0.5745
Magnitude	0.00625587	0.0166305	0.00812504	0.000723962	0.00475599	0.000152436	0.00328488	0	0.00405565	0.00297013		1	0.0435627	0.00914228	0.0209163	0.00575005	0.00188548	0.0184859
Exposure	0.625587	1.59376	0.270835	0.012066	0.475599	0.0120678	0.328488	0	0.405565	0.297013		100	4.35627	0.914228	1.56872	0.191668	0.188548	1.84859
Exposure max	100
Exposure min	0
Exposure normalized	0.00625587	0.0159376	0.00270835	0.00012066	0.00475599	0.000120678	0.00328488	0	0.00405565	0.00297013		1	0.0435627	0.00914228	0.0156872	0.00191668	0.00188548	0.0184859
ToxPiScore	0.2436	0.2428	0.4221	0.5191	0.669	0.6414	0.3749	0.5793	0.7101	0.3242		0.2705	0.2863	0.4308	0.5443	0.6123	0.4679	0.3319
	PFBA	PFPeA	PFHxA	PFHpA	PFOA	PFNA	PFBS	PFHxS	PFOS	6:2 FTS		TFA	PFPrA	TFMS	ADONA	9H-PFNA	7H-PFHpA	Flupropanate
Risk Index (RI)	0.00152393	0.00386964	0.00114319	6.26348e-05	0.00318176	7.7403e-05	0.0012315	0	0.00287992	0.000962918		0.2705	0.012472	0.00393849	0.00853857	0.00117358	0.000882216	0.00613548
Priority	low	low	low	insignificant	low	insignificant	low	insignificant	low	insignificant		high	medium	low	low	low	insignificant	low
1DF, detection frequency, 2Ci is the maximum concentration of PFAS i; 3Cmax is the highest value among the maximum concentrations of all PFAS, 4Cmin is the lowest value among the maximum concentrations of all PFAS
Trifluoroacetic acid (TFA), Perfluoropropionic acid (PFPrA), Perfluorobutanoic acid (PFBA), Perfluoropentanoic acid (PFPeA), Perfluorohexanoic acid (PFHxA), Perfluoroheptanoic acid (PFHpA), Perfluorooctanoic acid (PFOA), Perfluorononanoic acid (PFNA), Trifluoromethanesulfonic acid (TFMS), Perfluoro-1-butanesulfonic acid (PFBS), Perfluoro-1-hexanesulfonic acid (PFHxS), Perfluoro-1-octanesulfonic a…

## Sheet: Table S7
Table S7. Comparative analysis of maximum concentrations (ng/L) of targeted PFAS in European surface waters.
PFAS	Abbreviation	Name	CAS No	This study	Portugal [7]	Germany [32]	Spain [32]	France [33]	Italy [34]	Austria [35]	Finland [36]	Malta [37]
PFBA	PFBA	Perfluorobutanoic acid	375-22-4	7.86	23	23	125	11	n.a.	n.a.	5.3	n.a.
PFPeA	PFPeA	Perfluoropentanoic acid	2706-90-3	19.9	˂0.040	9.4	13	35	n.a.	n.a.	4.2	n.a.
PFHxA	PFHxA	Perfluorohexanoic acid	307-24-4	10	˂0.040	13	31	86	n.a.	5.9	5.7	17.04
PFHpA	PFHpA	Perfluoroheptanoic acid	375-85-9	1.42	18	24	27	16	2.3	3.2	2.7	11.2
PFOA	PFOA	Perfluorooctanoic acid	335-67-1	6.11	17	6.5	68	36	15.9	19	5.4	16.24
PFNA	PFNA	Perfluorononanoic acid	375-95-1	0.75	2.6	˂6.3	52	30	16.2	<1.3 (n.d.)	23	3.44
PFBS	PFBS	Perfluorobutanesulfonic acid	375-73-5	4.4	7.1	˂8.2	˂8.2	29	n.a.	n.a.	1.5	n.a.
PFHxS	PFHxS	Perfluorohexanesulfonic acid	355-46-4	0.57	1.5	5.6	37	217	n.a.	n.a.	6.4	2.47
PFOS	PFOS	Perfluorooctanesulfonic acid	1763-23-1	5.3	23	4.6	2709	197 (Br-PFOS), 173 (L-PFOS)	38.5	35	26	5.28
6:2 FTS	6:2 FTS	6:2 Fluorotelomer sulfonic acid	27619-97-2	4.03	n.a.	n.a.	n.a.	95	n.a.	n.a.	2.7	n.a.
PFDA	PFDA	Perfluorodecanoic acid	335-76-2	n.d.	3.4	˂8.0	213	10	10.8	<1.2 (n.d.)	0.52	4.4
PFUdA	PFUdA	Perfluoroundecanoic acid	2058-94-8	n.d.	˂0.040	˂3.9	˂3.9	1.3	38	n.a	1.9	n.a
PFDoA	PFDoA	Perfluorododecanoic acid	307-55-1	n.d.	˂0.800	˂12	˂12	0.94	14.1	n.d.	<0.50	n.a
PFTrDA	PFTrDA	Perfluorotridecanoic acid	72629-94-8	n.d.	n.a.	n.a.	n.a.	0.29	n.a.	n.a	<0.25	n.a
PFTeDA	PFTeDA	Perfluorotetradecanoic acid	376-06-7	n.d.	n.a.	n.a.	n.a.	<0.07	n.a.	n.a	<0.25	n.a
PFPeS	PFPeS	Perfluoropentanesulfonic acid	2706-91-4	n.d.	n.a.	n.a.	n.a.	n.a	n.a.	n.a	n.a	n.a
PFODA	PFODA	Perfluorooctadecanoic acid	16517-11-6	n.a	˂0.800	˂50	˂50	n.a.	n.a	n.a	<0.50	n.a
PFHpS	PFHpS	Perfluoroheptanesulfonic acid	375-92-8	n.d.	n.a.	n.a.	n.a.	17	n.a.	n.a	0.4	n.a
PFHxDA	PFHxDA	Perfluorohexadecanoic acid	67905-19-5	n.a	˂0.100	˂50	˂50	n.a.	n.a	n.a	0.43	n.a
PFNS	PFNS	Perfluorononanesulfonic acid	68259-12-1	n.d.	n.a.	n.a.	n.a.	n.a	n.a.	n.a	n.a	n.a
PFDS	PFDS	Perfluorodecanesulfonic acid	335-77-3	n.d.	˂0.004	˂1.2	˂1.2	0.21	n.a.	<3.5 (n.d.)	<0.20	n.a
PFDoDS	PFDoDS	Perfluorododecanesulfonic acid	79780-39-5	n.d.	n.a.	n.a.	n.a.	n.a	n.a.	n.a	n.a	n.a
4:2FTS	4:2 FTS	4:2 Fluorotelomer sulfonic acid	27619-97-2	n.d.	n.a.	n.a.	n.a.	n.a	n.a.	n.a	<0.10	n.a
8:2FTS	8:2 FTS	8:2 Fluorotelomer sulfonic acid	39108-34-4	n.d.	n.a.	n.a.	n.a.	n.a	n.a.	n.a	0.13	n.a
PFTeA	PFTeA	Perfluorotetradecanoic acid	376-06-7	n.a	5.5	˂11	˂11	n.a	n.a	n.a	n.a	n.a
PFOSA	PFOSA	Perfluorooctanesulfonamide	754-91-6	n.d.	˂0.200	˂1.7	˂1.7	0.73	n.a.	<1.4 (n.d.)	0.7	n.a
PFTrA	PFTrA	Perfluorotridecanoic acid	72629-94-8	n.a	˂0.100	˂33	˂33	n.a	n.a	n.a	n.a	n.a
PFHxPA	PFHxPA	Perfluorohexylphosphonic acid	270-204-4	n.a	n.a	˂18	˂18	n.a	n.a	n.a	n.a	n.a
PFOPA	PFOPA	Perfluorooctylpropanoic acid	40143-78-0	n.a	n.a	˂33	˂33	n.a	n.a	n.a	n.a	n.a
PFDPA	PFDPA	Perfluorodecylpropanoic acid	52299-26-0	n.a	n.a	˂12	˂12	n.a	n.a	n.a	n.a	n.a
N-MeFOSA	N-MeFOSA	N-Methyl perfluorooctanesulfonamide	31506-32-8	n.d.	n.a.	n.a.	n.a.	0.46	n.a.	n.a	n.a	n.a
N-Et-FOSA	N-Et-FOSA	N-Ethyl perfluorooctanesulfonamide	4151-50-2	n.d.	n.a.	n.a.	n.a.	0.81	n.a.	<1.9 (n.d.)	<00.50	n.a
MeFOSAA	MeFOSAA	N-Methyl perfluorooctanesulfonamidoacetic acid	2355-31-9	n.a	n.a	n.a	n.a	n.d.	n.a	n.a	n.a	n.a
EtFOSAA	EtFOSAA	N-Ethyl perfluorooctanesulfonamidoacetic acid	2991-50-6	n.a	n.a	n.a	n.a	n.d.	n.a	n.a	n.a	n.a
N				25	18	21	21	22	7	11	23	7
ƩPFASN				52.6	48.45	88	2878	725	n.p.	52.4	42	35.02
Br-PFOS - Branched perfluorooctanesulfonic acid, L-PFOS -Linear perfluorooctanesulfonic acid; n.d. - not detected; n.a. - not analysed; n.p. - not provided, N - number of targeted compounds
Full bibliographic details for the cited references are provided in the reference list of the main manuscript (not repeated in the Supplementary Material).

## Sheet: Table S8
Table S8. SSA identified PFAS and their main properties
Annotation Namea	Annotation Formula	Class	NIST Suspect Idb	Annotation Confidence Levelc	Subjected to target analysis	Structural formulad	Method quantification limits, ng/L
Trifluoroacetic acid (TFA)	C2 H F3 O2	perfluorocarboxylic acids (PFCAs)	3488	3	No		1.00738
Perfluoropropionic acid (PFPrA)	C3 H F5 O2	perfluorocarboxylic acids (PFCAs)	3489	3	No		0.789634
Perfluorobutanoic acid (PFBA)	C4 H F7 O2	perfluorocarboxylic acids (PFCAs)	2649	2	Yes		0.1e
Perfluoropentanoic acid (PFPeA)	C5 H F9 O2	perfluorocarboxylic acids (PFCAs)	2646	2	Yes		0.1e
Perfluorohexanoic acid (PFHxA)	C6 H F11 O2	perfluorocarboxylic acids (PFCAs)	2643	2	Yes		1.00e
Perfluoroheptanoic acid (PFHpA)	C7 H F13 O2	perfluorocarboxylic acids (PFCAs)	2640	2	Yes		1.00e
Perfluorooctanoic acid (PFOA)	C8 H F15 O2	perfluorocarboxylic acids (PFCAs)	2637	2	Yes		0.10e
Perfluorononanoic acid (PFNA)	C9 H F17 O2	perfluorocarboxylic acids (PFCAs)	2635	2	Yes		0.10e
Trifluoromethanesulfonic acid (TFMS)	C H F3 O3 S	perfluorosulfonic acids (PFSAs)	3490	3	No		0.178943
Perfluoro-1-butanesulfonic acid (PFBS)	C4 H F9 O3 S	perfluorosulfonic acids (PFSAs)	3045	3	Yes		0.05
Perfluoro-1-hexanesulfonic acid (PFHxS)	C6 H F13 O3 S	perfluorosulfonic acids (PFSAs)	3043	3	Yes		0.01e
Perfluoro-1-octanesulfonic acid (PFOS)	C8 H F17 O3 S	perfluorosulfonic acids (PFSAs)	3041	3	Yes		0.01e
6:2 Fluorotelomer sulfonic acid (6:2 FTS)	C8 H5 F13 O3 S	fluorotelomer sulfonic acid	3052	2	Yes		0.3125
4,8-Dioxa-3H-perfluorononanoic acid (ADONA)	C7 H2 F12 O4	perfluoroether carboxylic acid	2657	2	No		1.27953
9H-Hexadecafluorononanoic acid (9H-PFNA)	C9 H2 F16 O2	hydrogen-substituted perfluorocarboxylic acid	3937	3	No		0.63549
7H-Perfluoroheptanoic acid (7H-PFHpA)	C7 H2 F12 O2	hydrogen-substituted perfluorocarboxylic acid	2642	3	No		0.135815
Flupropanate	C3 H2 F4 O2	fluorinated pesticides	3302	2	No		0.0509036
Fluxapyroxad	C18 H12 F5 N3 O	fluorinated pesticides		2	No		x
Isoxaflutole	C15 H12 F3 N O4 S	fluorinated pesticides		2	No		x
Fluometuron	C10 H11 F3 N2 O	fluorinated pesticides		2	No		x
aIn most cases, multiple annotation sources had a direct match. The final annotations shown here were chosen to maintain naming consistency within a homologous class of PFAS.
bNIST Suspect IDs were provided within the NIST Suspect List of PFAS Mass List used within the Compound Discoverer processing workflow.
cAnnotation confidence level assigned according to the Schymanski et al. (2014) identification confidence criteria
dMolView. (n.d.). MolView: Online molecular structure visualization tool. Retrieved October 28, 2025, from https://molview.org/
eMethod limits of quantification were evaluated in the previous study (Barbosa et al. 2023 (Barbosa, M.O.; Ratola, N.; Homem, V.; Pereira, M.F.R.; Silva, A.M.T.; Ribeiro, A.R.L.; Llorca, M.; Farré, M. Per- and Poly-Fluoroalkyl Substances in Portuguese Rivers: Spatial-Temporal Monitoring. Molecules 2023, 28, 1209. https://doi.org/10.3390/molecules28031209) and recalculated taking into consideratio…
n.e. not evaluated

## Sheet: Table S9
Table S9. Summary of persistence (P), bioaccumulation (B), and toxicity (T) indicators for investigated PFAS, with calculated ToxPi and risk index (RI) values
PFAS	P	B	T	PBT	ToxPi score	RI	Priority
TFA	–	–	–	–	0.2705	0.2705
PFPrA	–	–	–	–	0.2863	0.012472
ADONA	–	–	–	–	0.5443	0.00853857
Flupropanate	–	–	–	–	0.3319	0.00613548
PFPeA		–		–	0.2428	0.00386964
TFMS	–	–	–	–	0.4308	0.00393849
PFOA					0.669	0.00318176
PFOS		–		–	0.7101	0.00287992
PFBA	–	–	–	–	0.2436	0.00152393
PFBS		–	–	–	0.3749	0.0012315
9H-PFNA	–		–	–	0.6123	0.00117358
PFHxA		–		–	0.4221	0.0011
6:2 FTS		–	–	–	0.3242	0.000962918
7H-PFHpA	–	–	–	–	0.4679	0.000882216
PFNA					0.6414	7.7403e-05
PFHpA					0.5191	6.26348e-05
PFHxS		–		–	0.5793	0
legend: = Yes; -=No; High; Medium; Low;⚪ Insignificant, Trifluoroacetic acid (TFA), Perfluoropropionic acid (PFPrA), Perfluoro-butanoic acid (PFBA), Perfluoropentanoic acid (PFPeA), Perfluorohexanoic acid (PFHxA), Perfluoroheptanoic acid (PFHpA), Perfluorooctanoic acid (PFOA), Perfluorononanoic acid (PFNA), Trifluoromethanesulfonic acid (TFMS), Perfluoro-1-butanesulfonic acid (PFBS), Perfluoro-1-…
